# Supplementary material for: Intrinsic hydroquinone-functionalized aggregation-induced emission core shows redox and pH sensitivity
Source: Commun Chem. 2021 Apr 23;4:55. doi: 10.1038/s42004-021-00492-4 (PMC9814920; doi:10.1038/s42004-021-00492-4)
Supplement: Supplementary file 4 — Supplementary Data 1 [file 42004_2021_492_MOESM4_ESM.zip]

Archive with 8 entries (8 files):
- Supplementary Data 1.doc
- Supplementary Data 2.doc
- Supplementary Data 3.doc
- Supplementary Data 4.doc
- Supplementary Data 5.doc
- Supplementary Data 6.doc
- Supplementary Data 7.doc
- Supplementary Data 8.doc
